# Supplementary material for: Remote Photoplethysmography for Evaluation of Cutaneous Sensory Nerve Fiber Function
Source: Sensors (Basel). 2021 Feb 11;21(4):1272. doi: 10.3390/s21041272 (PMC7916836; doi:10.3390/s21041272)
Supplement: Supplementary file 1 [file sensors-21-01272-s001.zip]

Archive with 4 entries (4 files):
- Flare_area.txt
- Flow_motions.txt
- P1_duration.txt
- Vasomotor_response_trend.txt
