# Supplementary material for: Remote Photoplethysmography for Evaluation of Cutaneous Sensory Nerve Fiber Function
Source: Sensors (Basel). 2021 Feb 11;21(4):1272. doi: 10.3390/s21041272 (PMC7916836; doi:10.3390/s21041272)
Supplement: Supplementary file 1 [file sensors-21-01272-s001.zip › Flare_area.txt]

Subject code	CONTROL_ROI	EMLA_ROI
1	50.550	29.980
2	133.370	51.996
3	236.750	89.650
4	103.700	22.110
5	138.160	26.599
6	162.636	66.450
7	174.439	103.232
8	60.967	26.285
9	40.047	26.400
10	160.894	44.386
11	162.650	8.791
12	75.328	35.581
13	34.024	21.561
14	70.693	25.125
