# Supplementary material for: Remote Photoplethysmography for Evaluation of Cutaneous Sensory Nerve Fiber Function
Source: Sensors (Basel). 2021 Feb 11;21(4):1272. doi: 10.3390/s21041272 (PMC7916836; doi:10.3390/s21041272)
Supplement: Supplementary file 1 [file sensors-21-01272-s001.zip › Flow_motions.txt]

Subject code	Myogenic_CONTROL_ROI	Myogenic_EMLA_ROI	Neurogenic_CONTROL_ROI	Neurogenic_EMLA_ROI	Endothelial_CONTROL_ROI	Endothelial_EMLA_ROI
1	0.013	0.041	0.191	0.043	0.162	0.103
2	0.046	0.040	0.024	0.013	0.016	0.030
3	0.043	0.083	0.183	0.142	0.228	0.116
4	0.290	0.230	0.190	0.012	0.227	0.115
5	0.176	0.143	0.335	0.151	0.394	0.163
6	0.152	0.085	0.139	0.072	0.116	0.074
7	0.222	0.475	0.250	0.101	0.066	0.392
8	0.227	0.265	0.301	0.080	0.394	0.148
9	0.141	0.145	0.179	0.153	0.181	0.148
10	0.113	0.022	0.218	0.081	0.478	0.216
11	0.231	0.146	0.519	0.112	0.557	0.204
12	0.237	0.212	0.459	0.241	0.558	0.343
13	0.106	0.092	0.273	0.087	0.298	0.127
14	0.073	0.055	0.247	0.102	0.282	0.167
