# Supplementary material for: Remote Photoplethysmography for Evaluation of Cutaneous Sensory Nerve Fiber Function
Source: Sensors (Basel). 2021 Feb 11;21(4):1272. doi: 10.3390/s21041272 (PMC7916836; doi:10.3390/s21041272)
Supplement: Supplementary file 1 [file sensors-21-01272-s001.zip › P1_duration.txt]

Subject code	P1time_CONTROL_ROI	P1time_EMLA_ROI
1	4.780	6.220
2	5.700	8.100
3	6.830	8.100
4	12.430	6.070
5	5.750	1.120
6	6.540	6.060
7	8.790	3.270
8	6.480	6.180
9	7.240	5.810
10	5.710	4.680
11	5.960	1.900
12	6.280	3.590
13	8.410	3.830
14	7.010	4.900
