# Supplementary material for: Remote Photoplethysmography for Evaluation of Cutaneous Sensory Nerve Fiber Function
Source: Sensors (Basel). 2021 Feb 11;21(4):1272. doi: 10.3390/s21041272 (PMC7916836; doi:10.3390/s21041272)
Supplement: Supplementary file 1 [file sensors-21-01272-s001.zip › Vasomotor_response_trend.txt]

Subject code	Baseline_CONTROL_ROI	Baseline_EMLA_ROI	P1_CONTROL_ROI	P1_EMLA_ROI	Nadirl_CONTROL_ROI	Nadir_EMLA_ROI
1	0.290	0.250	1.000	1.070	0.500	0.370
2	0.200	0.240	1.650	0.700	0.900	0.640
3	0.800	0.120	1.480	0.780	0.600	0.200
4	0.090	0.090	1.200	0.470	0.500	0.260
5	0.110	0.100	1.570	0.520	1.180	0.360
6	0.620	0.360	1.560	0.820	0.900	0.240
7	0.100	0.290	1.100	0.800	0.700	0.770
8	0.250	0.140	1.130	0.270	0.400	0.130
9	0.200	0.170	2.000	0.990	1.200	0.490
10	0.100	0.080	1.450	0.790	0.500	0.610
11	0.240	0.500	1.800	0.960	0.910	0.850
12	0.070	0.090	0.650	0.230	0.390	0.160
13	0.400	0.250	0.970	0.380	0.580	0.290
14	0.250	0.210	1.360	0.670	0.720	0.410
